# Supplementary material for: Event-Based Vision Sensor Lifetime Degradation in Low Earth Orbit
Source: Sensors (Basel). 2025 Oct 27;25(21):6599. doi: 10.3390/s25216599 (PMC12610280; doi:10.3390/s25216599)
Supplement: Supplementary file 1 [file sensors-25-06599-s001.zip]

Archive with 3 entries (3 files):
- Lightning.h5
- Ram Stars.h5
- RoCo.h5
